# Supplementary material for: Visible-Light-Mediated 1,2-Arylpyridylation of Alkenes Using Arylboronic Acids and Cyanopyridines
Source: Molecules. 2026 Jun 24;31(13):2216. doi: 10.3390/molecules31132216 (PMC13362646; doi:10.3390/molecules31132216)
Supplement: Supplementary file 1 [file molecules-31-02216-s001.zip]

Archive with 1 entries (1 files):
- molecules-4376343-supplementary.pdf
